# Supplementary material for: Power of mzRAPP-Based Performance Assessments in MS1-Based Nontargeted Feature Detection
Source: Anal Chem. 2022 Jun 7;94(24):8588–95. doi: 10.1021/acs.analchem.1c05270 (PMC9218958; doi:10.1021/acs.analchem.1c05270)
Supplement: Supplementary file 1 — ac1c05270_si_001.zip [file ac1c05270_si_001.zip]

Archive with 3 entries (3 files):
- SI_Table S2_revision_1.csv
- SI_Table S3_revision_1.csv
- Supplementary Information_revision_final.pdf
